# Supplementary material for: SUMOylation Protects FASN Against Proteasomal Degradation in Breast Cancer Cells Treated with Grape Leaf Extract
Source: Biomolecules. 2020 Mar 31;10(4):529. doi: 10.3390/biom10040529 (PMC7226518; doi:10.3390/biom10040529)
Supplement: Supplementary file 1 [file biomolecules-10-00529-s001.zip]

Archive with 9 entries (9 files):
- Supplementary files/Supplementary Figure 1.pptx
- Supplementary files/Supplementary Figure 2.pptx
- Supplementary files/Supplementary Figure 3.pptx
- Supplementary files/Supplementary Figure 4.pptx
- Supplementary files/Supplementary Figure 5.pptx
- Supplementary files/SUPPLEMENTARY FIGURE LEGENDS.docx
- Supplementary files/supplementary Table 1.docx
- Supplementary files/Supplementary Table 2.docx
- Supplementary files/Supplementary Table 3.docx
